# Supplementary material for: Insulin-Like Peptide Receptor-Mediated Signaling Pathways Orchestrate Regulation of Growth in the Pacific Oyster (Crassostrea gigas), as Revealed by Gene Expression Profiles
Source: Int J Mol Sci. 2021 May 17;22(10):5259. doi: 10.3390/ijms22105259 (PMC8156652; doi:10.3390/ijms22105259)
Supplement: Supplementary file 1 [file ijms-22-05259-s001.zip › Table S2.xlsx]

## Sheet: Figure 5A,5B
Gene name		CT	AVERAGE	CT-EF	AVERAGE			EXPRESSION	AVERAGE	STEDV	SQRT
ILPR	H-1	20.66	20.63	12.95	12.95	7.71	-6.85	115.36	117.877	5.79004	4.09417
	H-2	20.65		12.92		7.73	-6.83	113.772
	H-3	20.58		12.98		7.6	-6.96	124.5
	Y-1	20.66	20.74	12.76	12.7833	7.9	-6.66	101.125	97.2775	3.71935	2.62998
	Y-2	20.85		12.84		8.01	-6.55	93.7015
	Y-3	20.71		12.75		7.96	-6.6	97.0059
IRS	H-1	21.66	21.6633	12.75	12.8733	8.91	-5.65	50.2134	54.6627	3.87331	2.73884
	H-2	21.69		12.95		8.74	-5.82	56.493
	H-3	21.64		12.92		8.72	-5.84	57.2816
	Y-1	21.97	21.9667	12.98	12.86	8.99	-5.57	47.5048	43.8912	3.21323	2.27209
	Y-2	21.95		12.76		9.19	-5.37	41.3553
	Y-3	21.98		12.84		9.14	-5.42	42.8137
IGFBPRP	H-1	22.28	22.2567	12.75	12.8833	9.53	-5.03	32.6724	36.5382	3.55629	2.05323
	H-2	22.26		12.92		9.34	-5.22	37.2715
	H-3	22.23		12.98		9.25	-5.31	39.6706
	Y-1	22.59	22.5867	12.76	12.7833	9.83	-4.73	26.5382	27.0396	0.714452	0.412489
	Y-2	22.6		12.84		9.76	-4.8	27.8576
	Y-3	22.57		12.75		9.82	-4.74	26.7228
ALS5594	H-1	23.94	23.9567	12.75	12.8733	11.19	-3.37	10.3388	11.1474	0.704824	0.498386
	H-2	23.97		12.95		11.02	-3.54	11.6318
	H-3	23.96		12.92		11.04	-3.52	11.4716
	Y-1	22.81	22.78	12.98	12.86	9.83	-4.73	26.5382	24.9625	1.48524	1.05023
	Y-2	22.76		12.76		10	-4.56	23.5883
	Y-3	22.77		12.84		9.93	-4.63	24.761
ALS7789	H-1	23.44	23.3733	12.75	12.8733	10.69	-3.87	14.6213	17.0915	4.80351	3.3966
	H-2	23.01		12.95		10.06	-4.5	22.6274
	H-3	23.67		12.92		10.75	-3.81	14.0257
	Y-1	23.72	23.7767	12.98	12.86	10.74	-3.82	14.1232	12.5456	1.39571	0.986914
	Y-2	23.73		12.76		10.97	-3.59	12.042
	Y-3	23.88		12.84		11.04	-3.52	11.4716
ALS7489	H-1	24.44	24.3733	12.75	12.8733	11.69	-2.87	7.31065	8.54574	2.40176	1.6983
	H-2	24.01		12.95		11.06	-3.5	11.3137
	H-3	24.67		12.92		11.75	-2.81	7.01285
	Y-1	24.72	24.7767	12.98	12.86	11.74	-2.82	7.06162	6.27281	0.697854	0.493457
	Y-2	24.73		12.76		11.97	-2.59	6.02099
	Y-3	24.88		12.84		12.04	-2.52	5.73582
ALS2466	H-1	22.57	22.5533	12.75	12.8733	9.82	-4.74	26.7228	29.5142	2.41745	1.7094
	H-2	22.56		12.95		9.61	-4.95	30.91
	H-3	22.53		12.92		9.61	-4.95	30.91
	Y-1	22.59	22.5	12.98	12.86	9.61	-4.95	30.91	30.818	7.02015	4.96399
	Y-2	22.75		12.76		9.99	-4.57	23.7524
	Y-3	22.16		12.84		9.32	-5.24	37.7918
ALS6233	H-1	25.44	25.3733	12.75	12.8733	12.69	-1.87	3.65533	4.27287	1.20088	0.849149
	H-2	25.01		12.95		12.06	-2.5	5.65685
	H-3	25.67		12.92		12.75	-1.81	3.50642
	Y-1	25.72	25.7767	12.98	12.86	12.74	-1.82	3.53081	3.13641	0.348927	0.246729
	Y-2	25.73		12.76		12.97	-1.59	3.01049
	Y-3	25.88		12.84		13.04	-1.52	2.86791
ALS1989	H-1	24.64	24.6733	12.75	12.8733	11.89	-2.67	6.36429	6.82311	1.02743	0.726501
	H-2	24.51		12.95		11.56	-3	8
	H-3	24.87		12.92		11.95	-2.61	6.10504
	Y-1	24.72	24.71	12.98	12.86	11.74	-2.82	7.06162	6.55711	0.521038	0.36843
	Y-2	24.73		12.76		11.97	-2.59	6.02099
	Y-3	24.68		12.84		11.84	-2.72	6.58873
ALS4336	H-1	25.44	25.54	12.75	12.8733	12.69	-1.87	3.65533	3.72058	0.253177	0.179023
	H-2	25.51		12.95		12.56	-2	4
	H-3	25.67		12.92		12.75	-1.81	3.50642
	Y-1	25.82	25.6767	12.98	12.86	12.84	-1.72	3.29436	3.36303	0.391412	0.27677
	Y-2	25.73		12.76		12.97	-1.59	3.01049
	Y-3	25.48		12.84		12.64	-1.92	3.78423

## Sheet: Figure 5C,D
Gene name		CT	AVERAGE	CT-EF	AVERAGE			EXPRESSION	AVERAGE	STEDV	SQRT
PI3K	H-1	23.47	23.5367	12.95	12.95	10.52	-4.04	16.4498	15.8043	2.10285	1.48694
	H-2	23.35		12.92		10.43	-4.13	17.5087
	H-3	23.79		12.98		10.81	-3.75	13.4543
	Y-1	24.75	24.3467	12.76	12.7833	11.99	-2.57	5.93809	8.16038	2.00937	1.42084
	Y-2	24.28		12.84		11.44	-3.12	8.69388
	Y-3	24.01		12.75		11.26	-3.3	9.84916
PDK	H-1	23.88	23.86	12.95	12.95	10.93	-3.63	12.3805	12.5937	1.24237	0.87849
	H-2	23.96		12.92		11.04	-3.52	11.4716
	H-3	23.74		12.98		10.76	-3.8	13.9288
	Y-1	24.75	24.6133	12.76	12.7833	11.99	-2.57	5.93809	6.76294	1.67814	1.18663
	Y-2	24.28		12.84		11.44	-3.12	8.69388
	Y-3	24.81		12.75		12.06	-2.5	5.65685
AKT	H-1	24.05	24.2133	12.95	12.95	11.1	-3.46	11.0043	10.0067	2.21872	1.56887
	H-2	24.58		12.92		11.66	-2.9	7.46426
	H-3	24.01		12.98		11.03	-3.53	11.5514
	Y-1	25.68	25.6567	12.76	12.7833	12.92	-1.64	3.11666	3.24095	0.467554	0.330611
	Y-2	25.49		12.84		12.65	-1.91	3.75809
	Y-3	25.8		12.75		13.05	-1.51	2.8481
RAS	H-1	23.68	23.5433	12.95	12.95	10.73	-3.83	14.2215	15.6802	1.46347	1.03483
	H-2	23.51		12.92		10.59	-3.97	15.6707
	H-3	23.44		12.98		10.46	-4.1	17.1484
	Y-1	25.15	25.1167	12.76	12.7833	12.39	-2.17	4.50023	4.68661	0.296115	0.209385
	Y-2	25.07		12.84		12.23	-2.33	5.02805
	Y-3	25.13		12.75		12.38	-2.18	4.53154
MEK	H-1	23.28	23.2567	12.95	12.95	10.33	-4.23	18.7654	19.0788	0.65836	0.380105
	H-2	23.26		12.92		10.34	-4.22	18.6357
	H-3	23.23		12.98		10.25	-4.31	19.8353
	Y-1	24.59	24.5867	12.76	12.7833	11.83	-2.73	6.63456	6.75989	0.178613	0.103122
	Y-2	24.6		12.84		11.76	-2.8	6.9644
	Y-3	24.57		12.75		11.82	-2.74	6.6807
ERK	H-1	24.11	24.09	12.95	12.95	11.16	-3.4	10.5561	10.7082	0.396173	0.22873
	H-2	24.1		12.92		11.18	-3.38	10.4107
	H-3	24.06		12.98		11.08	-3.48	11.1579
	Y-1	25.46	25.4533	12.76	12.7833	12.7	-1.86	3.63008	3.70677	0.0676718	0.0390703
	Y-2	25.5		12.84		12.66	-1.9	3.73213
	Y-3	25.4		12.75		12.65	-1.91	3.75809
PTEN	H-1	25.78	25.75	12.95	12.95	12.83	-1.73	3.31728	3.39339	0.257869	0.148881
	H-2	25.81		12.92		12.89	-1.67	3.18215
	H-3	25.66		12.98		12.68	-1.88	3.68075
	Y-1	24.74	24.84	12.76	12.7833	11.98	-2.58	5.9794	5.68037	0.415939	0.240143
	Y-2	24.85		12.84		12.01	-2.55	5.85634
	Y-3	24.93		12.75		12.18	-2.38	5.20537
ToR	H-1	24.89	24.8333	12.95	12.95	11.94	-2.62	6.1475	6.44458	1.0087	0.713261
	H-2	24.99		12.92		12.07	-2.49	5.61778
	H-3	24.62		12.98		11.64	-2.92	7.56846
	Y-1	25.87	25.47	12.76	12.7833	13.11	-1.45	2.73208	3.78705	1.20371	0.851153
	Y-2	25.05		12.84		12.21	-2.35	5.09824
	Y-3	25.49		12.75		12.74	-1.82	3.53081
Foxo	H-1	26.49	26.4567	12.95	12.95	13.54	-1.02	2.02792	2.11699	0.520088	0.367758
	H-2	26.06		12.92		13.14	-1.42	2.67586
	H-3	26.82		12.98		13.84	-0.72	1.64718
	Y-1	24.61	24.7	12.76	12.7833	11.85	-2.71	6.54322	6.27939	0.756388	0.534847
	Y-2	24.62		12.84		11.78	-2.78	6.86852
	Y-3	24.87		12.75		12.12	-2.44	5.42642
GSK3β	H-1	25.66	25.63	12.95	12.95	12.71	-1.85	3.605	3.68366	0.180939	0.127943
	H-2	25.65		12.92		12.73	-1.83	3.55537
	H-3	25.58		12.98		12.6	-1.96	3.89062
	Y-1	26.66	26.74	12.76	12.7833	13.9	-0.66	1.58008	1.51996	0.0581149	0.0410934
	Y-2	26.85		12.84		14.01	-0.55	1.46409
	Y-3	26.71		12.75		13.96	-0.6	1.51572
S6K	H-1	26.11	26.09	12.95	12.95	13.16	-1.4	2.63902	2.67706	0.0990432	0.0571826
	H-2	26.1		12.92		13.18	-1.38	2.60268
	H-3	26.06		12.98		13.08	-1.48	2.78949
	Y-1	25.46	25.4533	12.76	12.7833	12.7	-1.86	3.63008	3.70677	0.0676718	0.0390703
	Y-2	25.5		12.84		12.66	-1.9	3.73213
	Y-3	25.4		12.75		12.65	-1.91	3.75809

## Sheet: Fig.6A
Gene name		CT	AVERAGE	CT-EF	AVERAGE		EXPRESSION	AVERAGE	STEDV	SQRT
C-1	22.03	22.0767	13.12	13.1467	8.91	-3.02	8.11168	8.00242	0.239762	0.138427
C-2	22.15		13.17		8.98	-2.95	7.72749
C-3	22.05		13.15		8.9	-3.03	8.1681
F1-1	23.98	23.97	13.96	13.9767	10.02	-1.91	3.75809	3.82908	0.101174	0.0584128
F1-2	23.99		13.98		10.01	-1.92	3.78423
F1-3	23.94		13.99		9.95	-1.98	3.94493
F3-1	23.9	23.8867	13.72	13.7067	10.18	-1.75	3.36359	3.36445	0.0932733	0.0538514
F3-2	23.9		13.68		10.22	-1.71	3.27161
F3-3	23.86		13.72		10.14	-1.79	3.45815
F5-1	23.85	23.8167	13.73	13.7067	10.12	-1.81	3.50642	3.53098	0.0425377	0.0245591
F5-2	23.77		13.68		10.09	-1.84	3.5801
F5-3	23.83		13.71		10.12	-1.81	3.50642
F7-1	24.46	24.37	14.14	14.11	10.32	-1.61	3.05252	3.18539	0.177508	0.102484
F7-2	24.28		14.11		10.17	-1.76	3.38698
F7-3	24.37		14.08		10.29	-1.64	3.11666
F14-1	25.13	25.0633	13.86	13.8967	11.27	-0.66	1.58008	1.69957	0.103656	0.0598457
F14-2	25.04		13.92		11.12	-0.81	1.75321
F14-3	25.02		13.91		11.11	-0.82	1.76541
R1-1	22.12	22.3167	13.35	13.3	8.77	-3.16	8.9383	7.59739	1.22302	0.706108
R1-2	22.35		13.29		9.06	-2.87	7.31065
R1-3	22.48		13.26		9.22	-2.71	6.54322
R3-1	22.72	22.7067	13.92	13.8567	8.8	-3.13	8.75435	8.459	0.269984	0.155875
R3-2	22.72		13.86		8.86	-3.07	8.39773
R3-3	22.68		13.79		8.89	-3.04	8.22491
R6-1	22.07	22.0667	13.38	13.2733	8.69	-3.24	9.44794	8.8243	0.866129	0.50006
R6-2	22.04		13.31		8.73	-3.2	9.18959
R6-3	22.09		13.13		8.96	-2.97	7.83536
R12-1	21.46	21.4433	13.12	13.13	8.34	-3.59	12.042	12.2837	0.800697	0.462283
R12-2	21.39		13.18		8.21	-3.72	13.1775
R12-3	21.48		13.09		8.39	-3.54	11.6318
R24-1	21.99	21.95	13.38	13.3267	8.61	-3.32	9.98664	9.90508	0.550979	0.318108
R24-2	22		13.29		8.71	-3.22	9.31787
R24-3	21.86		13.31		8.55	-3.38	10.4107
R36-1	21.99	21.94	13.14	13.1533	8.85	-3.08	8.45614	8.84076	0.368029	0.212482
R36-2	21.97		13.19		8.78	-3.15	8.87656
R36-3	21.86		13.13		8.73	-3.2	9.18959
		11.9333

## Sheet: Fig.6B
Gene name		CT	average	CT-EF	AVERAGE		EXPRESSION	AVERAGE	STEDV	SQRT
C-1	23.86	23.81	15.3	15.2467	8.56	-2.03	4.08405	4.07595	0.127162	0.0734168
C-2	23.74		15.22		8.52	-2.07	4.19887
C-3	23.83		15.22		8.61	-1.98	3.94493
F1-1	25.35	25.4067	15.54	15.5233	9.81	-0.78	1.71713	1.63401	0.0977903	0.0564593
F1-2	25.38		15.52		9.86	-0.73	1.65864
F1-3	25.49		15.51		9.98	-0.61	1.52626
F3-1	25.17	25.1267	15.21	15.2167	9.96	-0.63	1.54756	1.60294	0.0621606	0.0358884
F3-2	25.12		15.2		9.92	-0.67	1.59107
F3-3	25.09		15.24		9.85	-0.74	1.67018
F5-1	25.19	25.2333	15.25	15.1933	9.94	-0.65	1.56917	1.46596	0.0915096	0.0528331
F5-2	25.26		15.15		10.11	-0.48	1.39474
F5-3	25.25		15.18		10.07	-0.52	1.43396
F7-1	25.66	25.8367	15.9	15.83	9.76	-0.83	1.77769	1.51179	0.249257	0.143909
F7-2	26.02		15.79		10.23	-0.36	1.28343
F7-3	25.83		15.8		10.03	-0.56	1.47427
F14-1	25.83	25.8233	15.74	15.7	10.09	-0.5	1.41421	1.38219	0.0335856	0.0193906
F14-2	25.88		15.72		10.16	-0.43	1.34723
F14-3	25.76		15.64		10.12	-0.47	1.38511
R1-1	25.03	25.11	15.2	15.1767	9.83	-0.76	1.69349	1.57863	0.102901	0.0594099
R1-2	25.18		15.17		10.01	-0.58	1.49485
R1-3	25.12		15.16		9.96	-0.63	1.54756
R3-1	25.84	25.8067	16.59	16.6867	9.25	-1.34	2.53151	2.7767	0.230782	0.133242
R3-2	25.71		16.61		9.1	-1.49	2.80889
R3-3	25.87		16.86		9.01	-1.58	2.9897
R6-1	24.57	24.6533	15.79	15.7433	8.78	-1.81	3.50642	3.2109	0.256153	0.14789
R6-2	24.69		15.71		8.98	-1.61	3.05252
R6-3	24.7		15.73		8.97	-1.62	3.07375
R12-1	24.32	24.4467	15.49	15.4633	8.83	-1.76	3.38698	3.05428	0.288823	0.166752
R12-2	24.53		15.46		9.07	-1.52	2.86791
R12-3	24.49		15.44		9.05	-1.54	2.90795
R24-1	24.14	24.17	15.47	15.39	8.67	-1.92	3.78423	3.51322	0.267675	0.154542
R24-2	24.24		15.35		8.89	-1.7	3.24901
R24-3	24.13		15.35		8.78	-1.81	3.50642
R36-1	24.35	24.3467	15.88	15.8567	8.47	-2.12	4.34694	4.28976	0.183908	0.106179
R36-2	24.21		15.77		8.44	-2.15	4.43828
R36-3	24.48		15.92		8.56	-2.03	4.08405
		10.23

## Sheet: Fig.6C
Gene name		CT	AVERAGE	CT-EF	AVERAGE		EXPRESSION	AVERAGE	STEDV	SQRT
C-1	21.76	21.7233	13.12	13.1467	8.64	-1.67	3.18215	3.32656	0.125616	0.0725244
C-2	21.71		13.17		8.54	-1.77	3.41054
C-3	21.7		13.15		8.55	-1.76	3.38698
F1-1	22.93	22.8967	13.96	13.9767	8.97	-1.34	2.53151	2.62167	0.0828509	0.047834
F1-2	22.89		13.98		8.91	-1.4	2.63902
F1-3	22.87		13.99		8.88	-1.43	2.69447
F3-1	22.69	22.6333	13.72	13.7067	8.97	-1.34	2.53151	2.6093	0.0679879	0.0392528
F3-2	22.59		13.68		8.91	-1.4	2.63902
F3-3	22.62		13.72		8.9	-1.41	2.65737
F5-1	22.76	22.7533	13.73	13.7067	9.03	-1.28	2.42839	2.40135	0.0780514	0.045063
F5-2	22.78		13.68		9.1	-1.21	2.31338
F5-3	22.72		13.71		9.01	-1.3	2.46229
F7-1	23.5	23.4433	14.14	14.11	9.36	-0.95	1.93187	1.96837	0.0520091	0.0300275
F7-2	23.46		14.11		9.35	-0.96	1.94531
F7-3	23.37		14.08		9.29	-1.02	2.02792
F14-1	23.15	23.2367	13.86	13.8967	9.29	-1.02	2.02792	1.96006	0.0840304	0.048515
F14-2	23.24		13.92		9.32	-0.99	1.98618
F14-3	23.32		13.91		9.41	-0.9	1.86607
R1-1	21.58	21.8067	13.35	13.3	8.23	-2.08	4.22807	3.52356	0.611013	0.352769
R1-2	21.92		13.29		8.63	-1.68	3.20428
R1-3	21.92		13.26		8.66	-1.65	3.13834
R3-1	21.88	21.67	13.92	13.8567	7.96	-2.35	5.09824	5.76859	1.52707	0.881657
R3-2	21.26		13.86		7.4	-2.91	7.51618
R3-3	21.87		13.79		8.08	-2.23	4.69134
R6-1	21.21	21.2233	13.38	13.2733	7.83	-2.48	5.57897	5.14658	0.444258	0.256492
R6-2	21.25		13.31		7.94	-2.37	5.16941
R6-3	21.21		13.13		8.08	-2.23	4.69134
R12-1	21.17	21.19	13.12	13.13	8.05	-2.26	4.78991	4.75736	0.0868518	0.0501439
R12-2	21.22		13.18		8.04	-2.27	4.82323
R12-3	21.18		13.09		8.09	-2.22	4.65893
R24-1	21.73	21.7033	13.38	13.3267	8.35	-1.96	3.89062	3.82266	0.192882	0.11136
R24-2	21.61		13.29		8.32	-1.99	3.97237
R24-3	21.77		13.31		8.46	-1.85	3.605
R36-1	21.62	21.66	13.14	13.1533	8.48	-1.83	3.55537	3.49144	0.110727	0.0639284
R36-2	21.75		13.19		8.56	-1.75	3.36359
R36-3	21.61		13.13		8.48	-1.83	3.55537
		10.3133

## Sheet: Fig.6D
Gene name		CT	AVERAGE	CT-EF	AVERAGE		EXPRESSION	AVERAGE	STEDV	SQRT
C-1	24.57	24.57	15.3	15.2467	9.27	-2.9	7.46426	7.19595	0.237466	0.137101
C-2	24.58		15.22		9.36	-2.81	7.01285
C-3	24.56		15.22		9.34	-2.83	7.11074
F1-1	24.94	24.9767	15.54	15.5233	9.4	-2.77	6.82108	6.57671	0.25059	0.144678
F1-2	24.97		15.52		9.45	-2.72	6.58873
F1-3	25.02		15.51		9.51	-2.66	6.32033
F3-1	24.89	24.8533	15.21	15.2167	9.68	-2.49	5.61778	5.79096	0.18129	0.104668
F3-2	24.79		15.2		9.59	-2.58	5.9794
F3-3	24.88		15.24		9.64	-2.53	5.77572
F5-1	24.96	24.8733	15.25	15.1933	9.71	-2.46	5.50217	5.61859	0.116829	0.0674512
F5-2	24.8		15.15		9.65	-2.52	5.73582
F5-3	24.86		15.18		9.68	-2.49	5.61778
F7-1	25.56	25.63	15.9	15.83	9.66	-2.51	5.6962	5.1821	0.450428	0.260055
F7-2	25.68		15.79		9.89	-2.28	4.85678
F7-3	25.65		15.8		9.85	-2.32	4.99332
F14-1	27.12	27.3467	15.74	15.7	11.38	-0.79	1.72907	1.45071	0.247158	0.142697
F14-2	27.44		15.72		11.72	-0.45	1.36604
F14-3	27.48		15.64		11.84	-0.33	1.25701
R1-1	25.11	25.1067	15.2	15.1767	9.91	-2.26	4.78991	4.72427	0.0654908	0.0378111
R1-2	25.12		15.17		9.95	-2.22	4.65893
R1-3	25.09		15.16		9.93	-2.24	4.72397
R3-1	26.08	26.11	16.59	16.6867	9.49	-2.68	6.40856	6.72621	0.550181	0.317647
R3-2	26.1		16.61		9.49	-2.68	6.40856
R3-3	26.15		16.86		9.29	-2.88	7.3615
R6-1	24.71	24.68	15.79	15.7433	8.92	-3.25	9.51366	9.40503	0.135279	0.0781034
R6-2	24.67		15.71		8.96	-3.21	9.25351
R6-3	24.66		15.73		8.93	-3.24	9.44794
R12-1	24.57	24.5133	15.49	15.4633	9.08	-3.09	8.51496	8.69654	0.264871	0.152923
R12-2	24.46		15.46		9	-3.17	9.00047
R12-3	24.51		15.44		9.07	-3.1	8.57419
R24-1	24.64	24.6733	15.47	15.39	9.17	-3	8	7.40762	0.522405	0.30161
R24-2	24.71		15.35		9.36	-2.81	7.01285
R24-3	24.67		15.35		9.32	-2.85	7.21
R36-1	25.12	25.1833	15.88	15.8567	9.24	-2.93	7.6211	7.19234	0.571734	0.330091
R36-2	25.23		15.77		9.46	-2.71	6.54322
R36-3	25.2		15.92		9.28	-2.89	7.4127
		12.17

## Sheet: Fig.6E
Gene name		CT	AVERAGE	CT-EF	AVERAGE		EXPRESSION	AVERAGE	STEDV	SQRT
C-1	32.34	32.2067	15.3	15.2467	17.04	-2.23	4.69134	4.96293	0.245598	0.141796
C-2	32.12		15.22		16.9	-2.37	5.16941
C-3	32.16		15.22		16.94	-2.33	5.02805
F1-1	34.12	34.2133	15.54	15.5233	18.58	-0.69	1.61328	1.4971	0.101722	0.0587294
F1-2	34.25		15.52		18.73	-0.54	1.45397
F1-3	34.27		15.51		18.76	-0.51	1.42405
F3-1	34.24	34.28	15.21	15.2167	19.03	-0.24	1.18099	1.15419	0.0245203	0.0141568
F3-2	34.27		15.2		19.07	-0.2	1.1487
F3-3	34.33		15.24		19.09	-0.18	1.13288
F5-1	32.76	32.5433	15.25	15.1933	17.51	-1.76	3.38698	3.79726	0.38141	0.220207
F5-2	32.47		15.15		17.32	-1.95	3.86375
F5-3	32.4		15.18		17.22	-2.05	4.14106
F7-1	31.73	31.84	15.9	15.83	15.83	-3.44	10.8528	9.61922	1.08461	0.626202
F7-2	31.92		15.79		16.13	-3.14	8.81524
F7-3	31.87		15.8		16.07	-3.2	9.18959
F14-1	31.69	31.6567	15.74	15.7	15.95	-3.32	9.98664	9.94209	0.209826	0.121143
F14-2	31.71		15.72		15.99	-3.28	9.71356
F14-3	31.57		15.64		15.93	-3.34	10.1261
R1-1	33.46	33.45	15.2	15.1767	18.26	-1.01	2.01391	1.998	0.124748	0.0720233
R1-2	33.36		15.17		18.19	-1.08	2.11404
R1-3	33.53		15.16		18.37	-0.9	1.86607
R3-1	33.93	33.9233	16.59	16.6867	17.34	-1.93	3.81055	4.1036	0.35632	0.205722
R3-2	33.88		16.61		17.27	-2	4
R3-3	33.96		16.86		17.1	-2.17	4.50023
R6-1	32.82	32.8433	15.79	15.7433	17.03	-2.24	4.72397	4.50588	0.273611	0.15797
R6-2	32.78		15.71		17.07	-2.2	4.59479
R6-3	32.93		15.73		17.2	-2.07	4.19887
R12-1	33.35	32.6667	15.49	15.4633	17.86	-1.41	2.65737	4.39704	1.53123	0.884059
R12-2	32.26		15.46		16.8	-2.47	5.54044
R12-3	32.39		15.44		16.95	-2.32	4.99332
R24-1	32.54	32.5333	15.47	15.39	17.07	-2.2	4.59479	4.37544	0.326678	0.188608
R24-2	32.62		15.35		17.27	-2	4
R24-3	32.44		15.35		17.09	-2.18	4.53154
R36-1	32.87	32.8267	15.88	15.8567	16.99	-2.28	4.85678	4.92513	0.0907195	0.0523769
R36-2	32.75		15.77		16.98	-2.29	4.89056
R36-3	32.86		15.92		16.94	-2.33	5.02805
		18.2733

## Sheet: Fig.6F
Gene name		CT	AVERAGE	CT-EF	AVERAGE		EXPRESSION	AVERAGE	STEDV	SQRT
C-1	23.12	23.1233	15.3	15.2467	7.82	-2.28	4.85678	4.67242	0.194507	0.112298
C-2	23.09		15.22		7.87	-2.23	4.69134
C-3	23.16		15.22		7.94	-2.16	4.46915
F1-1	24.98	24.9233	15.54	15.5233	9.44	-0.66	1.58008	1.6265	0.099838	0.0576415
F1-2	24.98		15.52		9.46	-0.64	1.55833
F1-3	24.81		15.51		9.3	-0.8	1.7411
F3-1	24.55	24.5567	15.21	15.2167	9.34	-0.76	1.69349	1.6936	0.0234777	0.0135549
F3-2	24.56		15.2		9.36	-0.74	1.67018
F3-3	24.56		15.24		9.32	-0.78	1.71713
F5-1	24.68	24.6733	15.25	15.1933	9.43	-0.67	1.59107	1.5387	0.090712	0.0523726
F5-2	24.58		15.15		9.43	-0.67	1.59107
F5-3	24.76		15.18		9.58	-0.52	1.43396
F7-1	25.31	25.2933	15.9	15.83	9.41	-0.69	1.61328	1.55527	0.0502435	0.0290081
F7-2	25.28		15.79		9.49	-0.61	1.52626
F7-3	25.29		15.8		9.49	-0.61	1.52626
F14-1	25.28	25.3533	15.74	15.7	9.54	-0.56	1.47427	1.36636	0.118399	0.0683578
F14-2	25.35		15.72		9.63	-0.47	1.38511
F14-3	25.43		15.64		9.79	-0.31	1.23971
R1-1	24.09	24.0667	15.2	15.1767	8.89	-1.21	2.31338	2.31371	0.0481096	0.0277761
R1-2	24.03		15.17		8.86	-1.24	2.36199
R1-3	24.08		15.16		8.92	-1.18	2.26577
R3-1	23.96	23.9667	16.59	16.6867	7.37	-2.73	6.63456	7.09648	0.880368	0.508281
R3-2	24		16.61		7.39	-2.71	6.54322
R3-3	23.94		16.86		7.08	-3.02	8.11168
R6-1	23.61	23.61	15.79	15.7433	7.82	-2.28	4.85678	4.70817	0.287149	0.165786
R6-2	23.68		15.71		7.97	-2.13	4.37717
R6-3	23.54		15.73		7.81	-2.29	4.89056
R12-1	23.44	23.3933	15.49	15.4633	7.95	-2.15	4.43828	4.50924	0.351264	0.202802
R12-2	23.27		15.46		7.81	-2.29	4.89056
R12-3	23.47		15.44		8.03	-2.07	4.19887
R24-1	23.44	23.4567	15.47	15.39	7.97	-2.13	4.37717	4.09816	0.242024	0.139733
R24-2	23.47		15.35		8.12	-1.98	3.94493
R24-3	23.46		15.35		8.11	-1.99	3.97237
R36-1	23.83	23.83	15.88	15.8567	7.95	-2.15	4.43828	4.36779	0.0967552	0.0558616
R36-2	23.73		15.77		7.96	-2.14	4.40762
R36-3	23.93		15.92		8.01	-2.09	4.25748
		10.1

## Sheet: Fig.6G
Gene name		CT	AVERAGE	CT-EF	AVERAGE		EXPRESSION	AVERAGE	STEDV	SQRT
C-1	33.23	33.37	15.3	15.2467	17.93	-1.34	2.53151	2.22422	0.266507
C-2	33.43		15.22		18.21	-1.06	2.08493
C-3	33.45		15.22		18.23	-1.04	2.05623
F1-1	34.13	34.27	15.54	15.5233	18.59	-0.68	1.60214	1.44447	0.174482
F1-2	34.23		15.52		18.71	-0.56	1.47427
F1-3	34.45		15.51		18.94	-0.33	1.25701
F3-1	34.15	34.22	15.21	15.2167	18.94	-0.33	1.25701	1.20373	0.0504536
F3-2	34.26		15.2		19.06	-0.21	1.15669
F3-3	34.25		15.24		19.01	-0.26	1.19748
F5-1	34.15	34.4467	15.25	15.1933	18.9	-0.37	1.29235	1.0276	0.23004
F5-2	34.55		15.15		19.4	0.13	0.913831
F5-3	34.64		15.18		19.46	0.19	0.876606
F7-1	34.86	34.9167	15.9	15.83	18.96	-0.31	1.23971	1.1378	0.0895353
F7-2	34.96		15.79		19.17	-0.1	1.07177
F7-3	34.93		15.8		19.13	-0.14	1.10191
F14-1	34.53	34.77	15.74	15.7	18.79	-0.48	1.39474	1.16049	0.207451
F14-2	34.87		15.72		19.15	-0.12	1.08673
F14-3	34.91		15.64		19.27	0	1
R1-1	34.17	34.4067	15.2	15.1767	18.97	-0.3	1.23114	1.04161	0.201877
R1-2	34.71		15.17		19.54	0.27	0.82932
R1-3	34.34		15.16		19.18	-0.09	1.06437
R3-1	33.56	33.46	16.59	16.6867	16.97	-2.3	4.92458	5.69582	0.962129
R3-2	33.45		16.61		16.84	-2.43	5.38893
R3-3	33.37		16.86		16.51	-2.76	6.77396
R6-1	33.13	33.1533	15.79	15.7433	17.34	-1.93	3.81055	3.63224	0.154906
R6-2	33.15		15.71		17.44	-1.83	3.55537
R6-3	33.18		15.73		17.45	-1.82	3.53081
R12-1	33.14	33.3567	15.49	15.4633	17.65	-1.62	3.07375	2.62076	0.436089
R12-2	33.36		15.46		17.9	-1.37	2.58471
R12-3	33.57		15.44		18.13	-1.14	2.20381
R24-1	33.26	33.2933	15.47	15.39	17.79	-1.48	2.78949	2.58293	0.182155
R24-2	33.29		15.35		17.94	-1.33	2.51403
R24-3	33.33		15.35		17.98	-1.29	2.44528
R36-1	33.88	33.8167	15.88	15.8567	18	-1.27	2.41162	2.49295	0.322273
R36-2	33.89		15.77		18.12	-1.15	2.21914
R36-3	33.68		15.92		17.76	-1.51	2.8481
		19.27

## Sheet: Fig.6H
Gene name		CT	AVERAGE	CT-EF	AVERAGE		EXPRESSION	AVERAGE	STEDV	SQRT
C-1	32.34	32.2067	15.3	15.2467	17.04	-2.23	4.69134	4.96293	0.245598	0.141796
C-2	32.12		15.22		16.9	-2.37	5.16941
C-3	32.16		15.22		16.94	-2.33	5.02805
F1-1	34.12	34.2133	15.54	15.5233	18.58	-0.69	1.61328	1.4971	0.101722	0.0587294
F1-2	34.25		15.52		18.73	-0.54	1.45397
F1-3	34.27		15.51		18.76	-0.51	1.42405
F3-1	34.24	34.28	15.21	15.2167	19.03	-0.24	1.18099	1.15419	0.0245203	0.0141568
F3-2	34.27		15.2		19.07	-0.2	1.1487
F3-3	34.33		15.24		19.09	-0.18	1.13288
F5-1	32.76	32.5433	15.25	15.1933	17.51	-1.76	3.38698	3.79726	0.38141	0.220207
F5-2	32.47		15.15		17.32	-1.95	3.86375
F5-3	32.4		15.18		17.22	-2.05	4.14106
F7-1	31.73	31.84	15.9	15.83	15.83	-3.44	10.8528	9.61922	1.08461	0.626202
F7-2	31.92		15.79		16.13	-3.14	8.81524
F7-3	31.87		15.8		16.07	-3.2	9.18959
F14-1	31.69	31.6567	15.74	15.7	15.95	-3.32	9.98664	9.94209	0.209826	0.121143
F14-2	31.71		15.72		15.99	-3.28	9.71356
F14-3	31.57		15.64		15.93	-3.34	10.1261
R1-1	33.46	33.45	15.2	15.1767	18.26	-1.01	2.01391	1.998	0.124748	0.0720233
R1-2	33.36		15.17		18.19	-1.08	2.11404
R1-3	33.53		15.16		18.37	-0.9	1.86607
R3-1	33.93	33.9233	16.59	16.6867	17.34	-1.93	3.81055	4.1036	0.35632	0.205722
R3-2	33.88		16.61		17.27	-2	4
R3-3	33.96		16.86		17.1	-2.17	4.50023
R6-1	32.82	32.8433	15.79	15.7433	17.03	-2.24	4.72397	4.50588	0.273611	0.15797
R6-2	32.78		15.71		17.07	-2.2	4.59479
R6-3	32.93		15.73		17.2	-2.07	4.19887
R12-1	33.35	32.6667	15.49	15.4633	17.86	-1.41	2.65737	4.39704	1.53123	0.884059
R12-2	32.26		15.46		16.8	-2.47	5.54044
R12-3	32.39		15.44		16.95	-2.32	4.99332
R24-1	32.54	32.5333	15.47	15.39	17.07	-2.2	4.59479	4.37544	0.326678	0.188608
R24-2	32.62		15.35		17.27	-2	4
R24-3	32.44		15.35		17.09	-2.18	4.53154
R36-1	32.87	32.8267	15.88	15.8567	16.99	-2.28	4.85678	4.92513	0.0907195	0.0523769
R36-2	32.75		15.77		16.98	-2.29	4.89056
R36-3	32.86		15.92		16.94	-2.33	5.02805
		18.2733

[truncated: 8 more sheets: Fig.6I, Fig.6J, Fig.7A, Fig.7B, Fig.7C, Fig.7D, Fig.8A,8B, Figure.8C,D]
